# Supplementary material for: Vital and Nonvital Pulp Therapy in Primary Dentition: An Umbrella Review
Source: J Clin Med. 2021 Dec 24;11(1):85. doi: 10.3390/jcm11010085 (PMC8745069; doi:10.3390/jcm11010085)
Supplement: Supplementary file 1 [file jcm-11-00085-s001.zip]

Archive with 1 entries (1 files):
- jcm-1482047-supplementary.pdf
